# Supplementary material for: A DNA Methylation-Based Gene Signature Can Predict Triple-Negative Breast Cancer Diagnosis
Source: Biomedicines. 2021 Oct 4;9(10):1394. doi: 10.3390/biomedicines9101394 (PMC8533184; doi:10.3390/biomedicines9101394)
Supplement: Supplementary file 1 [file biomedicines-09-01394-s001.zip]

Archive with 1 entries (1 files):
- biomedicines-1325831-supplementary.pdf
